# Supplementary material for: Environmental DNA reflects spatial and temporal jellyfish distribution
Source: PLoS One. 2017 Feb 28;12(2):e0173073. doi: 10.1371/journal.pone.0173073 (PMC5330514; doi:10.1371/journal.pone.0173073)
Supplement: S1 File — The raw qPCR data and the numbers of observed individuals are shown in each sheet. (XLSX) [file pone.0173073.s001.xlsx]

## Sheet: Figure 1a
Samples		DNA copies (per 2μL sample)					DNA copies (per 1 L water sample)
	Time	Rep1	Rep2	Rep3	Mean
Tank 1	0	106.589	95.5851	126.174	109.45		5472.48
Tank 1	1	373089	340920	342086	352032		1.76016e+07
Tank 1	2	224880	245729	248496	239702		1.19851e+07
Tank 1	4	330828	327846	323940	327538		1.63769e+07
Tank 1	8	429712	417172	377881	408255		2.04128e+07
Tank 1	16	1.54175e+06	1.60951e+06	2.0898e+06	1.74702e+06		8.7351e+07
Tank 1	24	218052	228469	224887	223803		1.11901e+07
Tank 1	48	227054	284911	236020	249328		1.24664e+07
Tank 1	72	65872.9	82919.6	88200.7	78997.7		3.94989e+06
Tank 1	96	108930	114918	109896	111248		5.56239e+06
Tank 1	120	20297.6	18158.7	21360.6	19939		996948
Tank 2	0	52.4006	38.6293	52.7265	47.9188		2395.94
Tank 2	1	106767	107166	116126	110020		5.50098e+06
Tank 2	2	91151.5	107525	117280	105319		5.26595e+06
Tank 2	4	23892.5	25244.1	24361.2	24499.3		1.22496e+06
Tank 2	8	165455	146534	243712	185234		9.26168e+06
Tank 2	16	117084	112396	117427	115635		5.78177e+06
Tank 2	24	54796.6	53817.1	49691.1	52768.3		2.63841e+06
Tank 2	48	18665.8	28451.6	34100.9	27072.8		1.35364e+06
Tank 2	72	13977.1	15780.9	16770.3	15509.4		775471
Tank 2	96	82158.8	79389.1	78411.4	79986.4		3.99932e+06
Tank 2	120	43607.9	41085.5	38608.1	41100.5		2.05503e+06
Tank 3	0	245.414	356.8	284.588	295.6		14780
Tank 3	1	96363	108974	119868	108402		5.42008e+06
Tank 3	2	89969.9	99790.5	116396	102052		5.10262e+06
Tank 3	4	81155.1	96020.4	91552.3	89575.9		4.4788e+06
Tank 3	8	3.89353e+06	4.03054e+06	3992053	3.97204e+06		1.98602e+08
Tank 3	16	1.32844e+06	1.11212e+06	1.22893e+06	1.22316e+06		6.11581e+07
Tank 3	24	235536	252986	245960	244827		1.22414e+07
Tank 3	48	204692	211815	207153	207886		1.03943e+07
Tank 3	72	17683.2	24330.3	17794.1	19935.8		996791
Tank 3	96	129564	128205	132508	130092		6.50462e+06
Tank 3	120	46675.6	56361.8	59425.4	54154.2		2.70771e+06
Controls		DNA copies (per 2μL sample)					DNA copies (per 1 L water sample)
	Time	Rep1	Rep2	Rep3	Mean
Control	0	0	0	0	0		0
Control	1	0	0	0	0		0
Control	2	0	0	0	0		0
Control	4	0	0	0	0		0
Control	8	6.63412	3.93778	4.72055	5.09749		254.874
Control	16	0	0	0	0		0
Control	24	0	0	1.94009	0.646698		32.3349
Control	48	0	0	0	0		0
Control	72	2.01345	0	3.99122	2.00156		100.078
Control	96	0	0	0	0		0
Control	120	0	0	0	0		0

## Sheet: Figure 1b
		DNA copies (per 2μL sample)					DNA copies (per 1 L water sample)		Relative DNA concentration
Tank	Time	Rep1	Rep2	Rep3	Mean
Tank 1	0	314744	320962	352284	329330		1.64665e+07		1
Tank 1	48	50636.3	48891.9	50982.3	50170.2		2.50851e+06		0.15234
Tank 1	96	14595	15886.1	16088	15523.1		776153		0.0471353
Tank 2	0	44329	50445.6	48797.6	47857.4		2.39287e+06		1
Tank 2	48	11561	10675.9	10790	11009		550448		0.230037
Tank 2	96	6432.16	6593.16	6691.96	6572.43		328621		0.137334
Tank 3	0	49096.1	49505.1	52912.8	50504.7		2.52523e+06		1
Tank 3	48	8198.69	7791.07	7587.23	7859		392950		0.155609
Tank 3	96	4069.85	4428.63	4563.79	4354.09		217704		0.0862117

## Sheet: Figure 2
				eDNA surface							eDNA sea floor							eDNA controles
				DNA copies (per 2uL sample)					DNA copies (per 1L water sample)		DNA copies (per 2uL sample)					DNA copies (per 1L water sample)		DNA copies (per 2uL sample)					DNA copies (per 1L water sample)
Sites		Observed # of individuals (normalized)		Rep1	Rep2	Rep3	Mean				Rep1	Rep2	Rep3	Mean				Rep1	Rep2	Rep3	Mean
1		0.5		198.715	253.5	238.866	96.7667		4838.34		72.9993	97.3358	87.6591	169.663		8483.13
2		0.5		2.36433	12.3831	11.5687	268.737		13436.9		130.624	110.219	123.923	233.289		11664.4
3		0.5		89.2211	79.8979	81.1381	278.068		13903.4		305.365	357.651	455.678	330.744		16537.2
4		0.5		714.626	604.079	620.4	290.951		14547.6		263.878	251.613	230.157	747.55		37377.5
5		0		30.3579	19.6446	47.5999	83.9901		4199.5		422.989	486.135	572.154	953.321		47666		0	0	0	0		0
6		0		127.87	131.987	95.6292	223.892		11194.6		1555.78	1522	1595.44	8964.76		448238
7		1		93.7422	53.3795	79.4193	228.964		11448.2		881.19	857.179	728.128	8617.76		430888
8		2		450.064	442.916	396.997	206.243		10312.2		24457.3	24448.9	22883.4	8703.07		435153
9		1.5		143.086	162.161	165.787	61.5167		3075.84		514.799	538.358	585.594	3718.62		185931
10		0.5		25.5802	10.4053	9.42609	33.7829		1689.14		1137.11	1445.69	1273.78	24011.9		1.20059e+06		0	0	0	0		0
11		0.5		15.8835	28.1042	28.1555	128.237		6411.87		9503.95	9748.53	8959.36	23722.6		1.18613e+06
12		2.5		59.8849	75.4694	74.583	262.443		13122.1		61394.6	65692.4	61204	21315.5		1.06578e+06
13		2.5		308.944	275.25	224.391	300.709		15035.5		269.158	231.85	308.354	1414.97		70748.7
14		1		418.499	452.226	422.752	298.507		14925.4		2282.76	2568.08	2546.85	1597.43		79871.7
15		0.5		174.685	176.047	206.198	548.325		27416.2		1693	1721.05	1745.52	1089.83		54491.3		0	0	0	0		0
16		1		302.337	256.093	278.366	765.285		38264.3		816.538	819.251	605.738	1894.23		94711.7
17		2.5		1167.95	1128.27	1138.36	834.964		41748.2		759.934	824.641	760.328	80959.5		4.04797e+06
18		4.5		825.567	792.843	782.935	551.878		27593.9		4106.23	4195.11	4524.71	80874.4		4.04372e+06
19		5		511.374	470.594	483.709	305.041		15252.1		238012	247658	243252	81276.1		4.0638e+06
20		2		318.694	373.809	416.554	355.567		17778.4		504.79	534.867	530.532	2044.62		102231		0	0	0	0		0
21		0		85.0567	58.291	47.5977	406.772		20338.6		5311.23	4860	4579.83	2359.95		117998
22		0		662.952	790.289	799.366	1758.36		87918.2		317.829	302.558	292.957	784.914		39245.7
23		1		472.308	446.212	443.674	2165.99		108299		1450.81	1489.47	1715.57	1239.98		61998.9
24		6		4139.83	3918.33	3783.13	2543.88		127194		586.108	654.675	664.116	1542.76		77138.1
25		6.5		1885.82	1942.47	1884.95	1281.58		64079.1		1683.02	1606.91	1577.83	1647.57		82378.7		0	0	0	0		0
26		3.5		1606	1846.2	1745.55	1052.12		52606.1		2359.16	2670.49	2834.6	1222.77		61138.7
27		3.5		352.927	389.77	359.123	705.36		35268		900.544	969.557	1017.03	1796.53		89826.4
28		1.5		1197.44	983.534	1020.41	617.821		30891		408.625	382.338	449.216	1629.42		81471.2
29		1		565.708	494.355	470.251	285.256		14262.8		4080.42	4282.67	4527.68	1638.1		81905.2
30		3.5		90.3101	120.647	134.231	337.393		16869.7		399.233	451.257	416.3	764.175		38208.8		0	0	0	0		0
31		4		199.751	145.222	173.101	469.91		23495.5		434.665	419.961	488.153	887.647		44382.4
32		3		722.119	640.059	617.499	488.024		24401.2		1458.63	2250.45	1489.08	829.165		41458.2
33		3		487.859	445.215	455.684	345.431		17271.5		769.648	950.757	972.022	792.799		39640
34		2.5		254.094	276.116	282.846	355.169		17758.4		259.217	307.895	273.817	630.944		31547.2
35		10		294.339	273.465	310.916	309.278		15463.9		1349.53	1261.91	1380.67	925.709		46285.4		0	0	0	0		0
36		11		517.074	526.225	542.734	360.434		18021.7		284.083	297.201	310.883	994.776		49738.8
37		2.5		116.423	81.0409	124.913	316.746		15837.3		1143.51	1160.09	1457.31	1180.27		59013.7
38		1		447.805	430.937	499.686	440.858		22042.9		1556.73	1650.72	1562.72	4447.95		222398
39		1		386.009	449.01	441.218	440.21		22010.5		840.581	731.836	719.73	8185.31		409265
40		1		488.761	534.089	571.338	463.183		23159.1		10946.5	10721.5	10133.7	8106.63		405332		0	0	0	0		0
41		0.5		445.859	354.142	358.888	468.077		23403.8		12768.8	15523.8	17021.3	4594.01		229701
42		0.5		454.929	516.696	471.933	507.431		25371.6		604.553	711.634	600.65	521.219		26061
43		1.5		503.443	416.111	443.82	2063.02		103151		408.685	336.652	371.181	347.852		17392.6
44		3		563.922	475.084	578.15	2390.66		119533		550.42	531.854	412.903	273.546		13677.3
45		3		5121.69	5310.93	5195.59	2321.54		116077		84.4506	89.2822	82.162	132.488		6624.42		0	0	0	0		0
46		1.5		1486.38	1387.43	1403.76	921.463		46073.2		185.768	157.061	208.164	156.507		7825.36
47		1		356.545	286.03	336.776	356.545		17827.2		127.247	67.0108	114.919	127.247		6362.34

## Sheet: Figure 4b
					eDNA surface
					Site A						Site B						Site C
					DNA copies (per 2uL sample)				DNA copies (per 1L water sample)		DNA copies (per 2uL sample)				DNA copies (per 1L water sample)		DNA copies (per 2uL sample)				DNA copies (per 1L water sample)																				4
Month	Days	Observed # of individuals (Normalized)		Sampling Date	Rep1	Rep2	Rep3	Mean			Rep1	Rep2	Rep3	Mean			Rep1	Rep2	Rep3	Mean																					1	1	1	2	2	2	3	3	3
March	1st-10th	0		March 4	0	0	0	0	0		0	0	0	0	0		1.24617	0	0	0.415389	20.7694
March	11th-20th	0
March	21st-31th	0
April	1st-10th	2		April 2	266.829	260.216	247.473	258.173	12908.6		183.42	113.555	173.448	156.808	7840.38		73.3213	78.1832	84.1141	78.5395	3926.98
April	11th-20th	15
April	21st-30th	15.5556
May	1st-10th	20
May	11th-20th	7		May 14	11374.2	9491.91	9455.46	10107.2	505359		8220.73	8661.81	7406.3	8096.28	404814		16233.4	12252.3	12951.6	13812.4	690621
May	21st-31th	12.7273
June	1st-10th	21		June 3	19323.4	17723.2	17616.7	18221.1	911057		81996.6	84091.2	76004.4	80697.4	4.03487e+06		64127.3	59860	56910.2	60299.2	3.01496e+06
June	11th-20th	13
June	21st-30th	2
July	1st-10th	11		July 2	87.0874	72.3842	65.1098	74.8605	3743.02		24.1292	25.0161	13.0407	20.7287	1036.43		24.7174	18.2978	28.411	23.8087	1190.44
July	11th-20th	12.5
July	21st-31th	6.36364
August	1st-10th	1
August	11th-20th	0		August 14	0	0	0	0	0		0	0	0	0	0		0	0	0	0	0
August	21st-31th	0
September	1st-10th	0		September 10	0	0	0	0	0		0	0	0	0	0		0	0	0	0	0
September	11th-20th	0
September	21st-30th	1
October	1st-10th	0
October	11th-20th	0		October 24	0	0	0	0	0		0	0	0	0	0		0	0	0	0	0
October	21st-31th	0
November	1st-10th	0
November	11th-20th	0		November 20	0	0	0	0	0		0	0	0	0	0		0	0	0	0	0
November	21st-30th	0
[truncated: 54 more columns]

## Sheet: Figure 4c
					eDNA sea floor
					Site A						Site B						Site C
					DNA copies (per 2uL sample)				DNA copies (per 1L water sample)		DNA copies (per 2uL sample)				DNA copies (per 1L water sample)		DNA copies (per 2uL sample)				DNA copies (per 1L water sample)																				4
Month	Days	Observed # of individuals (Normalized)		Sampling Date	Rep1	Rep2	Rep3	Mean			Rep1	Rep2	Rep3	Mean			Rep1	Rep2	Rep3	Mean																					1	1	1	2	2	2	3	3	3
March	1st-10th	0		March 4	0	0	0	0	0		0	0	0	0	0		0	0	0	0	0
March	11th-20th	0
March	21st-31th	0
April	1st-10th	2		April 2	27.3871	22.0766	20.2934	23.2524	1162.62		4.0718	3.03951	3.52949	3.54693	177.347		11.5112	9.30498	11.2511	10.6891	534.454
April	11th-20th	15
April	21st-30th	15.5556
May	1st-10th	20
May	11th-20th	7		May 14	3668.95	3505.5	3234.07	3469.51	173475		2110.06	1813.92	2109.77	2011.25	100562		17410.7	18874.5	17404.9	17896.7	894835
May	21st-31th	12.7273
June	1st-10th	21		June 3	6312.98	5517.33	5317.25	5715.86	285793		24611	26625.1	24787.9	25341.3	1.26707e+06		4860.31	5182.67	5413.05	5152.01	257601
June	11th-20th	13
June	21st-30th	2
July	1st-10th	11		July 2	100.922	120.781	127.468	116.39	5819.51		21.0141	48.2784	35.0561	34.7828	1739.14		22.0792	3.87509	19.4633	15.1392	756.96
July	11th-20th	12.5
July	21st-31th	6.36364
August	1st-10th	1
August	11th-20th	0		August 14	10.0031	20.516	19.919	16.8127	840.637		11.8165	4.21101	7.53393	7.85381	392.69		3.31902	14.0269	6.83	8.05865	402.932
August	21st-31th	0
September	1st-10th	0		September 10	0	0	0	0	0		0	0	0	0	0		0	0	0	0	0
September	11th-20th	0
September	21st-30th	1
October	1st-10th	0
October	11th-20th	0		October 24	0	0	0	0	0		0	0	0	0	0		0	0	0	0	0
October	21st-31th	0
November	1st-10th	0
November	11th-20th	0		November 20	0	0	0	0	0		0	0	0	0	0		0.0532069	0	0	0.0177356	0.886782
November	21st-30th	0
[truncated: 54 more columns]
